# Supplementary material for: Assessment of Therapeutic Benefit and Option Strategy on Intravesical Instillation for Preventing Bladder Cancer Recurrence after Radical Nephroureterectomy in Patients with Upper Urinary Tract Urothelial Carcinoma
Source: J Oncol. 2022 May 30;2022:1755368. doi: 10.1155/2022/1755368 (PMC9170511; doi:10.1155/2022/1755368)
Supplement: Supplementary Materials — Supplementary Table 1: PRISMA checklist. Supplementary Table 2: main characteristics of twenty studies included in the meta-analysis. Supplementary Table 3: patient characteristics from eligible studies. [file 1755368.f1.zip]

Archive with 3 entries (3 files):
- 1755368.f1/Supplementary Table 1.doc
- 1755368.f1/Updated Supplementary Table 2.doc
- 1755368.f1/Updated Supplementary Table 3.doc
